# Supplementary material for: Multisensory guided associative learning in healthy humans
Source: PLoS One. 2019 Mar 12;14(3):e0213094. doi: 10.1371/journal.pone.0213094 (PMC6413907; doi:10.1371/journal.pone.0213094)
Supplement: S1 File — Worksheet titled “Results” contains the number of trials in the acquisition phase (NAT) and the number of errors in different phases of the tasks. Worksheet titled “RTs” shows the reaction times of all and the correct answers in different phases of visual, auditory and audiovisual paradigms. (XLSX) [file pone.0213094.s004.xlsx]

## Sheet: Results
---	Visual				Auditory				Audiovisual
Case	NAT	Num. of errors in acquisition phase	Num. of errors in retrieval part	Num. of errors in generalization part	NAT	Num. of errors in acquisition phase	Num. of errors in retrieval part	Num. of errors in generalization part	NAT	Num. of errors in acquisition phase	Num. of errors in retrieval part	Num. of errors in generalization part
1	64	6	1	0	183	48	6	7	102	16	1	0
2	81	11	0	0	49	2	1	5	58	3	1	0
3	46	1	1	1	48	2	1	4	81	18	1	5
4	51	3	0	0	68	5	1	8	57	3	4	3
5	49	3	2	0	80	8	0	4	48	1	1	0
6	42	0	0	0	40	0	8	9	61	3	1	1
7	60	7	2	0	56	2	1	11	57	4	2	0
8	49	2	0	0	52	2	4	6	43	1	0	0
9	47	1	0	1	45	1	0	10	65	4	1	1
10	77	4	8	9	58	3	3	12	45	2	5	4
11	50	1	7	12	282	83	7	4	93	9	2	0
12	52	2	0	5	63	4	0	12	41	0	0	0
13	47	1	0	0	39	0	1	0	66	4	0	0
14	49	2	0	0	43	2	0	12	64	3	4	6
15	103	19	0	2	78	7	7	12	53	2	1	0
16	58	3	0	0	85	6	4	10	178	33	4	5
17	49	4	0	1	61	3	0	10	57	6	0	0
18	89	20	2	2	59	3	1	0	69	9	5	5
19	53	5	0	10	52	2	0	10	45	0	0	2
20	76	10	4	1	90	11	1	0	50	3	3	0
21	51	4	0	1	39	0	0	6	50	1	0	0
22	60	6	3	7	288	66	2	6	79	7	1	4
23	49	3	0	0	83	12	6	4	56	2	0	0
24	99	13	3	8	292	100	12	7	87	10	1	6
25	53	1	1	0	49	1	0	12	63	3	0	0
26	98	10	1	11	66	6	3	6	62	12	1	1
27	101	13	5	7	49	1	4	0	53	2	5	6
28	42	0	0	1	41	0	3	0	46	0	1	0
29	68	5	6	3	55	4	3	10	41	0	1	0
30	50	3	1	2	57	2	2	6	63	6	0	0
31	43	0	0	0	40	0	0	12	42	1	0	12
32	48	2	1	0	39	0	7	6	57	4	0	0
33	56	2	0	0	57	1	2	7	73	7	4	4
34	53	3	0	0	52	1	1	0	51	2	0	3
35	117	27	6	8	92	11	3	10	174	34	13	10
36	54	3	2	1	51	3	5	5	80	19	3	3
37	198	53	9	5	45	0	0	5	43	1	1	0
38	95	9	0	0	63	3	1	5	50	1	0	0
39	59	4	3	7	104	19	6	10	57	5	3	0
40	54	3	1	0	41	0	0	0	48	1	1	0
41	68	9	8	6	58	3	1	8	56	4	0	0
42	53	5	4	6	63	5	6	5	54	6	8	4
43	43	0	0	0	45	1	11	5	41	0	1	0
44	72	8	2	0	116	20	9	9	61	4	6	0
45	108	23	12	7	49	1	7	3	150	41	3	6
46	58	3	0	1	73	6	7	5	67	7	5	4
47	45	0	0	0	38	0	0	10	44	1	0	0
48	50	1	1	1	50	3	0	12	53	2	0	0
49	69	7	12	9	52	2	0	5	48	3	0	1
50	55	2	0	3	66	6	1	7	67	4	1	0
51	53	2	0	0	45	1	2	8	59	4	0	12
52	59	6	2	2	69	6	2	2	69	11	1	1
53	60	2	1	1	42	0	0	4	47	3	1	0
54	74	6	3	3	45	0	5	4	41	0	1	1
55	120	31	13	7	148	22	0	11	71	6	1	0
56	44	1	0	6	102	18	3	7	53	3	1	6
57	52	1	0	0	67	7	1	6	50	1	0	0
58	136	28	2	0	95	14	3	7	147	51	7	1
59	69	10	1	1	101	15	3	11	226	57	15	5
60	114	23	0	1	137	36	1	6	65	5	1	6
61	45	1	5	5	63	2	1	7	52	3	1	3
62	72	5	0	0	50	2	0	12	60	7	0	0
63	64	5	3	5	87	9	5	9	52	1	1	2
64	48	0	0	1	47	1	0	12	55	3	0	0
65	51	3	0	1	180	46	11	12	66	5	5	4
66	60	4	1	1	61	3	1	10	48	1	1	4
67	50	1	0	0	54	2	1	12	60	6	0	1
68	50	3	2	1	78	8	2	6	70	7	0	0
69	51	3	1	12	39	0	0	0	90	14	3	4
70	48	2	1	7	65	5	2	0	46	1	1	0
71	109	31	4	8	53	2	15	6	55	4	3	6
72	53	2	0	0	40	0	0	12	74	8	5	2
73	43	0	0	5	47	1	0	12	41	0	0	0
74	60	4	10	1	86	11	0	5	61	3	1	2
75	66	5	8	3	173	34	9	6	51	2	1	0
76	48	0	1	0	39	0	0	0	41	0	0	0
77	269	82	1	0	61	3	3	7	87	7	1	0
78	66	5	3	4	53	2	2	6	52	3	8	7
79	52	1	0	1	39	0	3	0	50	2	0	1
80	65	4	1	4	40	0	0	12	84	10	0	3
81	54	2	1	11	45	0	4	2	53	3	7	8
82	66	4	4	11	47	0	0	12	46	1	2	7
83	63	3	0	1	45	1	4	6	59	4	0	8
84	43	1	1	6	97	11	3	5	49	2	1	12
85	79	10	1	1	45	0	6	6	68	5	0	0
86	55	2	2	0	62	4	0	10	74	7	0	1
87	41	0	0	0	59	1	0	12	48	2	0	0
88	57	4	0	1	61	4	2	7	47	2	0	0
89	61	3	1	0	66	8	2	3	42	0	0	0
90	95	7	1	6	63	6	1	12	105	13	1	0
91	55	5	0	0	49	2	2	6	58	3	3	8
92	59	3	2	1	39	0	0	12	46	3	1	8
93	53	1	0	0	46	2	6	7	45	1	11	11
94	78	10	2	0	58	2	0	12	44	1	0	0
95	72	5	1	1	102	11	0	8	49	1	0	0
96	62	3	1	0	75	6	6	11	60	4	0	0
97	61	7	3	12	46	1	3	3	48	2	0	0
98	100	7	6	10	93	18	11	6	60	3	5	4
99	53	4	0	1	97	12	1	6	68	5	4	6
100	42	0	0	0	45	1	1	2	64	6	0	0
101	41	0	1	0	68	4	0	2	56	5	0	0
102	46	2	2	0	49	1	2	5	82	10	2	1
103	61	4	3	2	42	0	0	3	44	1	2	0
104	46	1	0	0	38	0	0	12	50	4	0	4
105	45	1	2	0	245	88	1	0	46	1	0	1
106	43	1	0	0	38	0	0	12	78	8	1	0
107	54	4	0	1	81	9	1	10	51	5	0	1
108	78	5	0	3	54	4	0	3	55	5	0	0
109	50	1	0	0	235	78	15	8	44	1	0	2
110	52	3	2	11	69	7	5	7	60	4	2	0
111	66	5	0	12	41	0	3	6	78	9	0	0
112	53	2	1	0	47	1	3	12	66	7	0	0
113	71	5	8	3	43	0	0	0	65	9	1	2
114	66	17	1	12	49	5	0	6	88	11	1	8
115	108	36	4	4	55	4	3	9	175	47	10	5
116	44	1	0	12	39	0	0	12	44	1	0	0
117	47	1	15	6	38	0	6	5	83	5	1	0
118	60	3	2	0	58	3	0	1	56	3	0	1
119	89	10	3	12	86	8	8	6	54	4	0	0
120	46	1	0	0	84	12	4	8	45	0	1	0
121	59	4	0	0	61	4	0	12	41	0	0	0
122	73	7	0	7	103	13	7	6	41	0	1	0
123	80	8	5	4	66	4	1	8	73	7	1	1
124	52	3	6	4	44	2	0	6	48	1	0	12
125	57	3	0	3	62	2	2	3	136	24	8	8
126	68	4	2	5	47	3	2	12	52	5	1	0
127	49	1	0	0	47	2	0	10	65	2	1	0
128	57	7	2	1	110	13	2	2	44	0	1	0
129	92	13	2	11	60	4	1	7	55	5	2	2
130	205	59	0	0	43	1	0	2	75	10	0	8
131	62	2	0	0	52	0	0	0	56	3	0	0
132	72	6	3	0	95	15	1	12	93	17	10	8
133	124	26	8	0	96	15	8	6	89	9	1	0
134	52	3	0	0	40	1	1	6	58	2	0	0
135	54	2	2	1	159	32	7	7	55	3	5	8
136	114	14	2	2	51	3	0	12	46	1	1	1
137	74	11	10	12	63	3	6	7	41	0	1	0
138	44	0	0	0	43	0	0	6	50	3	0	0
139	56	5	10	6	89	11	5	9	72	6	0	1
140	45	1	1	0	97	16	4	9	47	2	0	0
141	57	3	1	0	39	0	0	4	50	3	0	0

## Sheet: RTs
---	Visual RTs (ms)						Auditory RTs (ms)						Audiovisual RTs (ms)
Case	Acquisition all row data	Acquisition correct answ. row data	Retrieval all row data	Retrieval correct answ. row data	Generalization all row data	Generalization correct answ. row data	Acquisition all row data	Acquisition correct answ. row data	Retrieval all row data	Retrieval correct answ. row data	Generalization all row data	Generalization correct answ. row data	Acquisition all row data	Acquisition correct answ. row data	Retrieval all row data	Retrieval correct answ. row data	Generalization all row data	Generalization correct answ. row data
1	1221.69	1242.88	1363.75	1375.97	2304.75	2304.75	1399.07	1400.3	1706.56	1759.2	1380.42	1559.6	1449.58	1493.24	1540.47	1557.74	1601.75	1601.75
2	1444.84	1502.29	1345.08	1345.08	2025.42	2025.42	1308.16	1286.49	1686.94	1654.91	1807.08	1789.86	1383.59	1383.33	1603.72	1616.11	1168.83	1168.83
3	3932.59	3915.98	3050.19	3090.97	10279.3	10883.4	1289.92	1299.17	1727.28	1728.49	2544.08	2979.62	5423.05	4017.16	3062.39	3106.2	5543.17	4856
4	2080.92	2069.58	1870.22	1870.22	2046.25	2046.25	1597.15	1603.79	1774.11	1722.29	2159.25	3946.5	2263.67	2188.06	2062.69	1868.12	4019.58	4511.89
5	1240.08	1253.15	1420.92	1431.09	1296.08	1296.08	1234.2	1169.6	1397.03	1397.03	2016.5	2028.25	1227.23	1229.45	1281.42	1292.17	1825.08	1825.08
6	1235.05	1235.05	1056.08	1056.08	1531.25	1531.25	1233.62	1233.62	1488.94	1428.5	1794.08	1918.67	1461.31	1471.26	1552.67	1542.66	1622.33	1663.45
7	1191.33	1187.08	1285.75	1276.97	1535.25	1535.25	1292.59	1300.59	1359.78	1376.8	1509.42	1545	1605.42	1592.38	1340.78	1354.97	2356.75	2356.75
8	2054.43	2068.17	2020.25	2020.25	2424.42	2424.42	2310.62	2326.6	2145.08	2050.53	2555.58	1544.33	2682.51	2662.43	2091.33	2091.33	2007.17	2007.17
9	1056.51	1063.54	926.444	926.444	1114.17	1130.36	1186.98	1182.41	1397.89	1397.89	3114.92	3557	1462.08	1470.25	1420.44	1436.97	1795.33	1819.55
10	1841.01	1810.89	2164.08	2195.68	2124.17	2444	1651.43	1676	1656.67	1644.64	1420.92		2170.18	2163	2201.78	2134.71	2350.42	2412.12
11	2980.26	2968.49	4190.42	3924.79	3452.67		2054.72	1797.76	1475.94	1328.14	4044.25	4771.62	1734.78	1700.77	2031.92	1906.44	2304.92	2304.92
12	1604.1	1625.52	2172.72	2172.72	3016	2979.71	1221.03	1195.92	1270.94	1270.94	2613.08		1542.88	1542.88	1265.31	1265.31	1356	1356
13	1572.3	1585.11	3143	3143	7211.08	7211.08	1102.41	1102.41	1949.19	1920.2	2870.33	2870.33	1828.52	1656.87	1641.94	1641.94	2133.17	2133.17
14	1425.14	1429.28	1248.33	1248.33	1380.33	1380.33	878.651	883.415	814.861	814.861	1264.42		1348.06	1345.44	1325.28	1266.78	2431.17	2409.17
15	2216.02	2076.45	2088.11	2088.11	2088.58	2201.6	1802.5	1836.28	2008.28	1901.41	1881.5		1733.83	1680.2	1689.25	1699.11	1861.92	1861.92
16	2856.88	2947.07	1999.25	1999.25	2295.67	2295.67	1456.92	1418.24	1863.86	1447.41	2343.75	3234.5	2923.8	2576.91	2076.94	2161.72	2477.92	3069.14
17	2078.98	2095.31	1600.36	1600.36	2393.25	2466.18	1360.05	1350.24	1471.17	1471.17	2311.42	4571	1970.54	1940.82	1513.19	1513.19	1688.75	1688.75
18	1402.27	1493.36	1456.47	1472.85	1942.17	1589.7	1230.02	1232.68	1252.36	1258.71	1198.58	1198.58	1787.67	1824.7	1672.64	1563.97	1970.92	1814.29
19	2422.77	2517.92	2670.58	2670.58	6410.17	5101.5	1300.5	1294.08	1328.56	1328.56	1700.5	2648.5	1677.42	1677.42	1821.14	1821.14	1859.5	1959.6
20	3045.71	3229.7	3554.25	3733.31	5255.83	4858.64	1788.63	1669.41	3077.97	3115.54	3329.42	3329.42	1945.66	1942.72	1951.28	2004.82	1941.08	1941.08
21	4019.9	3880.32	1966.61	1966.61	2662.67	2677.45	1802.51	1802.51	1821.17	1821.17	1647.17	1612	1587.18	1514.65	1310.31	1310.31	1747.5	1747.5
22	1366.03	1376.26	1420.42	1409.61	1696.67	1491.4	1887.76	1615.41	2011.53	2023.88	2349.25	2496.17	1280.01	1240.25	1421.31	1429.37	1894.25	1548.38
23	1777.12	1823.13	2085.22	2085.22	1879.83	1879.83	1417	1373.04	1627.22	1608.43	2224.17	2057.12	2401.86	1779.87	1294.78	1294.78	1866.83	1866.83
24	2014.77	1892.86	2930.67	3004.7	14374.2	5596.5	1886.21	1693.82	3011.28	3444.96	1948.58	1977.8	1885.29	1862.09	1882.75	1859	2585.92	3364.67
25	1130.26	1132.81	1277.83	1274.66	1158.5	1158.5	1293.49	1294.75	1386.22	1386.22	1623.75		1341.11	1336.42	1229.86	1229.86	1341.5	1341.5
26	1715.86	1744.56	1744.11	1766.31	1691.58	1014	1331.7	1305.22	1335.08	1357.18	1485.92	1516	1685.34	1738.2	1855.94	1885.34	2721	2582.64
27	1500	1509.05	1490.86	1547.9	1151.08	1187.6	1456.29	1445.6	1634.14	1664.06	1812.42	1812.42	2122.64	2104.49	1830.31	1791.77	1876.25	1679.67
28	2164.33	2164.33	1556.58	1556.58	1684.67	1768.36	1472.54	1472.54	1702.61	1616.79	1452.08	1452.08	1669.57	1669.57	1623.67	1610.31	2221.75	2221.75
29	1091.76	1075.89	1236.25	1168.37	1311.83	1470	1206.6	1170.94	1307.36	1141.12	1233.75	1115.5	1380.02	1380.02	1165.28	1160.69	991.75	991.75
30	1875.4	1850.4	1763.69	1757.91	2993.92	3321.3	1187.23	1122.62	1288.31	1321.41	1653.58	1775.83	1469.13	1424.79	1603.36	1603.36	1822.5	1822.5
31	1582.14	1582.14	1583.83	1583.83	1850	1850	1028.1	1028.1	949.917	949.917	1259.58		1792.86	1468.27	1485.44	1485.44	1930.58
32	1293.54	1231.76	1382.81	1276.57	1732.83	1732.83	1296.85	1296.85	1495.89	1332.45	2371.25	2589.67	1596.16	1559.43	1360.25	1360.25	1263.58	1263.58
33	1381.71	1377.7	1969.5	1969.5	1669.25	1669.25	1288.54	1284.82	1823.89	1812.35	2917.25	2190.2	2006.66	1944.11	2333.92	2321.47	2679.5	2507.75
34	1119.98	1150.68	1507.14	1507.14	1505.5	1505.5	1364.67	1365.75	1308.22	1295.69	1283.17	1283.17	1151.98	1145.2	1358.11	1358.11	2249	2353.89
35	2956.68	2524.12	2506.86	2349.87	3837.67	3818	1463.18	1461.95	1948.72	1892.33	3690.75	1653.5	1823.68	1800.69	2705.75	2331.91	4322.58	6910
36	1601.02	1636.16	1453.39	1469.15	1920.17	1740.18	1451.73	1448.21	1299.64	1334.13	1438.92	1345.86	1757.95	1728.57	2054.06	2074.39	2467.25	2280.78
37	5083.97	5192.36	3579.42	3456.33	5809.58	7822.14	1668.13	1668.13	1978.61	1978.61	2206.17	2228.57	2216.63	2213.31	1904.06	1909.89	1700.5	1700.5
38	1572.42	1597.43	1720.14	1720.14	2054.67	2054.67	1232.7	1226.62	1338.19	1325.54	2414.17	1714.57	1235.1	1237.98	1290.47	1290.47	1105.58	1105.58
39	1524.05	1517.47	1430.83	1427.12	1459.83	1410.2	1521.43	1474.62	1861.61	1753.4	4063.75	3736	1541.39	1531.48	1471.67	1447.09	1581.92	1581.92
40	2462.5	2508.24	1956.53	1972.31	1810.83	1810.83	1311.9	1311.9	1503.67	1503.67	2353	2353	1803.1	1791.36	1800.42	1722.17	2793.92	2793.92
41	1558.03	1539.34	2980.08	2282.43	5341.33	5167	1212.12	1183.91	1566.17	1554.2	2347.67	1609.25	1736.36	1679.44	1346.44	1346.44	1394.67	1394.67
42	1779.89	1773.88	1764.94	1796.44	2549.42	2454.5	1676.16	1695.6	2206.94	2215.23	2241.25	2032.43	3228.06	2641.58	2083.5	2024.68	3110.92	3642.62
43	1220.26	1220.26	1131.97	1131.97	1420.67	1420.67	1032.44	1017.91	1794.31	1663.08	1890.67	1888.29	1450.17	1450.17	1235.28	1233.51	1578.25	1578.25
44	866.014	861.141	880.944	893.765	1276.75	1276.75	1165.42	1150.02	1088.06	1103	1119.5	1737.33	954.426	971.053	1052.11	1065.47	1317	1317
45	4136.57	4048.92	4147.64	4656.29	6331.92	5018.6	2254.45	2237.29	2238.69	2181.52	2700.5	2671.89	4284.16	4121.81	3126.78	2988.21	4403.5	6265.5
46	1156.28	1160.91	1054.72	1054.72	1614.75	1520.36	1265.75	1272.01	1176.89	1158.14	1760.42	1671.57	1547.4	1545.43	1376.31	1401	1820	2026.12
47	2680.42	2680.42	2112.86	2112.86	3905.42	3905.42	1805.92	1805.92	1969.53	1969.53	2605.25	3424	1937.25	1815.4	1434.25	1434.25	1860.58	1860.58
48	2731.9	2762.49	2843.5	2816.43	3200.75	2938.64	2545.58	2395.06	2168.83	2168.83	2576.67		1896.75	1898.04	1845.14	1845.14	2190.58	2190.58
49	1639.13	1557.47	1733.83	1281.21	5346.83	7503.67	1484.12	1493.24	1570.42	1570.42	1897.92	1827.57	1729	1634.18	1438.72	1438.72	1662.58	1698.91
50	1258.31	1266.85	1305.64	1305.64	1357.92	1387	1062.29	1045.07	1124.69	1133.17	1152.33	1272.2	1126.7	1120.6	1181.5	1180.89	1339.92	1339.92
51	1492.91	1424.2	1458.56	1458.56	1272.83	1272.83	1317.36	1313.27	1224.64	1229.71	1652.25	912.5	1748	1741.82	1924.44	1924.44	1800.42
52	1413.78	1468.47	1472.06	1487.53	2891.17	3288.4	1380.06	1434.95	1563.97	1601.82	2081.25	1283.9	2540.35	2212.78	1271.39	1270.26	927	921.909
53	1131.77	1119.69	1145.28	1145.91	1454.75	1526	1308.17	1308.17	1550.08	1550.08	2254.08	1973.38	1606.81	1462.16	1375.06	1387.14	1393.42	1393.42
54	1252.64	1205.76	1267.53	1148.76	1622.42	1598.22	1137.8	1137.8	1411.33	1375.32	1829.17	1761	1272.73	1272.73	1309.11	1327.8	1593.83	1422.45
55	3258.33	3235.17	3750.14	3186.57	3441	3388.2	2702.51	2157.28	1912.28	1912.28	4136.75	22652	2171.06	1323.38	1701.28	1731.6	2581.83	2581.83
56	1506.89	1513.23	1671.61	1671.61	4963.58	4703.17	2070.87	2004.01	2251.36	2287.52	2049.67	1669	1918.74	1810.72	1299.61	1313.51	2134.17	1893.33
57	1428.33	1419.63	1359.33	1359.33	2214	2214	1520.88	1232.95	1167.86	1180.26	1253.17	1515.83	1449.26	1432.67	1326.92	1326.92	1325.83	1325.83
58	1207.63	1195.74	1208.19	1212.26	1541.67	1541.67	1059.99	1065.81	1069.06	1090.58	1261	1510	1447.3	1259.36	1079.89	1037.66	1995.42	2076.09
59	3364.86	3235.29	2861.83	2915.54	3322.67	3311.36	1697.34	1650.73	2126.86	2224.24	2407.5	1888	2496.77	2337.91	1717.33	1509.38	2096.92	2206.29
60	2060.29	2090.9	2074.83	2074.83	2222.92	1836.45	1682.3	1721.25	1669.67	1618.43	2129.25	1768	2079.88	2036.63	1739.44	1732.97	2384.17	2124.33
61	1442.16	1465.73	1825.58	1846.29	2172.42	1729.57	1276.71	1261.54	1399.69	1406.26	2385.5	2745.6	1485.9	1372.47	1599.42	1601	1974.75	1847.78
62	1365.01	1326.96	1185.58	1185.58	1419.58	1419.58	1404.32	1414.75	1351.56	1351.56	2133.33		1695.22	1711.02	1336.83	1336.83	1635.42	1635.42
63	2038.06	1906.47	2019.97	2005.21	2471.58	1964.57	1561.16	1516.13	1892.83	1813.55	2041.75	1724.33	1732.63	1726.76	1439.75	1461.23	2311.25	2456.3
64	1145.62	1145.62	1212.33	1212.33	1697.92	1772.73	1112.45	1068.35	1028.69	1028.69	1621.33		1387.6	1384.71	1195.83	1195.83	1386.75	1386.75
65	2414.06	2370.94	2759.86	2759.86	3419.08	3581	1717.84	1667.93	1735.08	1682.96	1874.58		2652.03	2573.75	2389.83	2208.13	3731.08	2845
66	1286.3	1281.91	1668.86	1663.4	2407.5	2232.82	1602.46	1566.81	1565.64	1574.66	2071.42	2117	1192.17	1200.91	1545.69	1567.97	1596.5	1863.5
67	1527.86	1526.24	1425.69	1425.69	1565.17	1565.17	1790.26	1737.31	1408.39	1428.57	1634		2492.13	1822.07	1635.42	1635.42	2216.5	1897.55
68	1134.72	1121.51	1430	1394.82	2938.08	2862	1713.97	1762.1	1258.47	1263.21	1816.08	2124.17	1596.79	1547.62	1286.14	1286.14	1172.5	1172.5
69	1890.18	1910.98	1429.36	1445.2	1218.92		1929.97	1929.97	1827.22	1827.22	1907.92	1907.92	2635.2	2421.17	2272.58	2219.24	2595.08	2841.88
70	1989.77	2003.59	2188	2219.29	3238.25	2068.6	2486.6	2516.72	1924.97	1849.76	1980.75	1980.75	2218.54	2107.76	2053.53	2009.06	2226.5	2226.5
71	1802.32	1556.42	1579.92	1553.16	2458.42	2675.5	1866.98	1879.63	1515.86	1551.29	1418.17	1203.67	1136.53	1107.27	1319.97	1330.76	2204.75	2246.67
72	2274.08	2275.78	4249.83	4249.83	8145.58	8145.58	1779.2	1779.2	1397.5	1397.5	1349.33		3036.12	2811.83	2557.53	2517.68	3097.83	3293.1
73	1396.42	1396.42	1919.67	1919.67	4626.42	2975.86	1560.87	1552.35	1664.47	1664.47	1660.25		1584.98	1584.98	1173.25	1173.25	1097.42	1097.42
74	1680.38	1668.91	1658	1769.46	1496.17	1578.27	1663.93	1576.01	1609.86	1609.86	2381.58	2248.71	2511.38	2532.34	1513.14	1555.91	1724	1748.9
75	1864.71	1868.48	2557.11	2631.36	2408.83	2386.67	1499.5	1471.45	1615.44	1551.93	1329.92	1276.67	1540.12	1549.18	1410.53	1421.86	1234.83	1234.83
76	1595.79	1595.79	2113.39	2150.6	2076.17	2076.17	2480.82	2480.82	2535.11	2535.11	2282.58	2282.58	2153.56	2153.56	2783.72	2783.72	3217.58	3217.58
77	1499.58	1451.31	1283.58	1274.8	1342.83	1342.83	1130.11	1103.57	1312.25	1298.21	1323.17	1281.8	1107.43	1083.42	1339.06	1310	1471.5	1471.5
78	1354.38	1336.02	1330.78	1260.3	2246.33	2562.25	1341.3	1327.84	1660.56	1623.79	1846	2340.33	1842.29	1709.59	1592.97	1684.32	1458.5	1709.8
79	1080.63	1082.22	1358.94	1358.94	1396	1444.82	1177.92	1177.92	1288.61	1323.36	1501.42	1501.42	1364.66	1341.79	1517.78	1517.78	1951.92	1910.55
80	2435.29	2322.1	2088.28	2108.29	3129.08	3784.88	1779.97	1779.97	1221.14	1221.14	1813.58		2363.77	2268.74	2223.94	2223.94	3165.33	3416.22
81	1916.2	1860.92	3299.44	3357.17	3747.83	2949	2120.98	2120.98	3029.47	2332.72	5485.92	4873.3	2420.66	2470.1	4626.33	4006.07	5638.08	6969.5
82	2413.29	2382.27	2416.31	2498.44	4989.33	9048	1330.36	1330.36	1389.33	1389.33	1476.67		1611.89	1579.42	1704.28	1738.94	2223.08	2330.6
83	1510.43	1508.33	1217.86	1217.86	1593.83	1620.82	1342.71	1335.93	1629.78	1572.75	1908.92	1770.83	1799.53	1803.69	1614.61	1614.61	2183.5	2749.75
84	1823.05	1818.17	2313.61	2346.74	2155.33	2560.83	1665.05	1657.81	2375.97	2440.24	2370	2186.29	1212.06	1210.21	1733.89	1748.66	2248.75
85	2003.9	1998.84	1894.56	1675	2087.67	2175.36	1052.87	1052.87	1688.69	1664	1534.17	1653.67	1519.18	1520.41	1335.97	1335.97	1606.75	1606.75
86	1223.87	1197.94	1443.86	1468.68	1758.83	1758.83	1389.42	1373.91	1324.67	1324.67	1760.33	2153	1718.54	1699.48	1307.42	1307.42	1652.17	1633.64
87	2689.34	2689.34	1647.06	1647.06	1475.67	1475.67	1410.63	1410.74	1505.39	1505.39	1422.33		3203.21	2150.09	1760.58	1760.58	2034.67	2034.67
88	1627.09	1653.06	1254.53	1254.53	1774.5	1799.64	1208.64	1193.04	1196.36	1213.94	1454.83	1435.2	1277.55	1269.84	1200.75	1200.75	1462.67	1462.67
89	1460.16	1480.98	1597.86	1611.8	1511.67	1511.67	1441.61	1282.16	1506.69	1470.76	2135.42	1915	1428.69	1428.69	1155.06	1155.06	1514.42	1514.42
90	1517.33	1490.7	1307.72	1253.26	2363.58	1708.17	1212.86	1172.19	1155.33	1149.11	1381.75		1258.54	1270.07	1527.53	1507.43	1643.08	1643.08
91	2415.47	2351.58	1851.25	1851.25	2671.42	2671.42	2144.2	2097.36	2211.72	2235.82	2463.67	1978.83	2167.64	2110.02	2106	2146.64	4135.25	4562.5
92	1961.61	1897.04	1542.97	1547.35	2761.67	2495.64	1594.54	1594.54	1372.42	1372.42	2182.42		2201.5	2132.35	1960	1937.89	3724.08	3445.5
93	1645.45	1662.67	1896.33	1896.33	3304.75	3304.75	1377.09	1375.75	1589.56	1510.03	1832.08	2081.4	1818.22	1838.23	1712.36	1360.2	2065.33	3984
94	1064.19	1024.54	992.75	1006.65	1404.08	1404.08	919.069	922.929	966.778	966.778	1127		1083.84	1081.84	893.583	893.583	882.583	882.583
95	1631.07	1679.91	1860.78	1717.37	2356.92	2313.09	1824.29	1773.79	1803.5	1803.5	3074.67	3381.75	1331.08	1331.5	1774.47	1774.47	2423.33	2423.33
96	1512.68	1530.92	1884.97	1910.29	2527.25	2527.25	1559.6	1561.58	1696.14	1803.4	1598.83	6084	1543.65	1487.61	1761.47	1761.47	1993.08	1993.08
97	1355.16	1380.59	1419.61	1465.94	4128.83		1375.17	1375.22	1395.31	1345.39	1753.75	1858.11	2137.83	2067	1583.42	1583.42	1381.92	1381.92
98	1212.14	1232.8	1596.47	1698.57	1963.67	3976.5	1577.73	1468.24	1792.25	1626.4	2110.75	2789	1931.88	1914.04	1520.44	1408.29	2557.33	2218.75
99	1423.15	1416.43	1909.75	1909.75	2520.67	2542.82	1751.89	1749.6	1281.75	1283.6	1670.5	1177.83	1510.91	1499.57	1780.53	1756.41	2624.83	3034
100	2093.38	2093.38	2037.08	2037.08	4721.75	4721.75	1773.58	1757.86	2024.53	2049.4	5089.5	4751.8	2618.39	2504.36	2088.67	2088.67	2223.08	2223.08
101	2372.34	2372.34	2338.72	2373.03	2796.33	2796.33	1737.78	1580.47	1594.22	1594.22	3205.92	3260.5	2921.41	2953.04	1682.22	1682.22	3060.25	3060.25
102	1829.61	1820.95	1332.06	1353.06	1345.5	1345.5	1067.82	1072.52	1092.53	1076.94	1466.17	1524.29	1238.89	1238.96	1264.89	1261.76	2060.5	1638
103	2168.02	2166.91	2790.39	2851.36	5079.5	5231.3	1098.98	1098.98	1422.39	1422.39	1826.75	1663.11	1376.75	1360.81	1305.08	1305.59	1592.58	1592.58
104	2740.52	2318.51	1161.31	1161.31	1176.67	1176.67	1445.89	1445.89	1420	1420	1519.83		2203.66	2114.13	1642.33	1642.33	1960.5	1815.5
105	1079.27	1093.84	1138.97	1095.71	1501.42	1501.42	1693.92	1673.32	2305.22	2300.09	1716.33	1716.33	1254.13	1241.71	1259.28	1259.28	1566.5	1446.09
106	2150.65	2171.4	1570	1570	2182.67	2182.67	1395	1395	1524.06	1524.06	1732.92		2144.42	2064.57	1674.03	1641.17	2280.08	2280.08
107	2610.67	2315.32	1584.33	1584.33	4000	4213.36	1775.89	1801.36	1597.67	1609.89	1761.5	1583.5	1857.29	1804.15	1666.19	1666.19	1995.5	2057.73
108	3447.41	3002.23	1938.89	1938.89	2705.67	2779.44	1927.7	1870.36	1951.42	1951.42	3125.08	2069.44	2174.76	2068.48	1543.06	1543.06	2871.25	2871.25
109	3976.14	4009.86	2905.11	2905.11	4373.17	4373.17	3694.5	3208.45	3059.78	2781.19	6972	5023.25	3225.66	3210.7	2917.58	2917.58	3326.75	3224.5
110	1582.98	1565.41	1676.67	1693.5	2554.67	5812	1278.84	1287.13	1509.17	1431.03	1881.67	1747	1387.1	1349.75	1578.22	1608.97	2257.75	2257.75
111	1418.56	1395.75	1232.58	1232.58	1369.92		1325.85	1325.85	1356.78	1350.39	1359.33	1508	1545.67	1578.57	1300.39	1300.39	1889.17	1889.17
112	1217.98	1229.04	1316.94	1322.94	1631.42	1631.42	1423.26	1412.13	1353.33	1320.36	1524.92		1371.62	1400.83	1505.47	1505.47	1705.42	1705.42
113	2569.34	2397.29	2551.67	2539.07	3153.67	3229.11	1942.56	1942.56	1921.86	1921.86	3332.17	3332.17	2627.15	2573.39	2516.5	2540.63	2510.33	2543.7
114	2636.83	2287.94	2273.86	2198.2	1695.33		1561.53	1514.93	1408.81	1408.81	1401.17	1263.17	1762.6	1709.19	1681.83	1666.49	2212.25	2789
115	2543.96	2427.56	2653.69	2549.09	2892.67	3266.25	2184.89	1682.98	2093.42	1993.03	2454.5	4019.67	2415.7	2399.38	1940.42	1894.15	2190.58	1863.14
116	1385.7	1400.12	1626.28	1626.28	1204.5		1147.95	1147.95	1201.36	1201.36	1546.92		1545.2	1538.63	1355.58	1355.58	1109.5	1109.5
117	2396.11	2375.98	4176.5	4594.62	4885.33	4763.17	1402	1402	3276.44	3435.67	2577.83	3376.43	2410.69	2225.82	2291.5	2039.63	2360.83	2360.83
118	1293.73	1307.89	1287.47	1306.29	1320.75	1320.75	1184.78	1164.33	1222.42	1222.42	1710.83	1727.36	1104	1076.74	1205.94	1205.94	1417	1309
119	1896.03	1935.41	1421.81	1424.82	1496.17		1470.05	1374.62	2824.06	2481.57	5085.58	3834.83	1501.67	1378.44	1154.42	1154.42	1544.33	1544.33
120	1471.83	1480.96	1272.72	1272.72	1534	1534	1499.11	1446.93	1969.89	1992.88	2446.83	3077.5	1319.07	1319.07	1411.31	1408.4	1799.42	1799.42
121	2133.53	2111.96	1865.47	1865.47	1890.33	1890.33	1885.05	1850.42	2467.42	2467.42	2939.33		1128.15	1128.15	1056.06	1056.06	1285.58	1285.58
122	2055.58	2060.85	2439.28	2439.28	7313.83	6514.6	1536.69	1532.29	2220.83	2191.52	1765.5	1705.67	1412	1412	1929.17	1946.86	1666.75	1666.75
123	1888	1813.5	2356.42	2561.35	2407.83	3081.38	1241.17	1262.87	1215.5	1228.4	1544.42	1618.5	1648.47	1662.32	1439.14	1426.31	1402.58	1402.45
124	1805.12	1795.92	2405.81	2473.57	2355.75	2724.38	1495.16	1504.69	2238.17	2238.17	2397.25	2394.83	2348.12	2320.09	1999.78	1999.78	2545.58
125	1111.16	1117.98	1214.64	1214.64	1964.33	2064.44	1269.65	1259.45	1146.17	1138.35	1577	1265.44	1879.46	1824.81	1472.44	1415.68	1612.08	1642
126	1855.69	1846.12	2200.86	2177.56	5898.25	4243.29	1865.36	1826.95	1255.33	1267.24	1226		2354.13	2220.19	1501.53	1519.46	1619.75	1619.75
127	2835.86	2864.67	2596.03	2596.03	3396	3396	1269.36	1237.91	2040.92	2040.92	4189	7633.5	1774.63	1703.24	1603.31	1630.37	1747.5	1747.5
128	2032.67	2016.18	1998.11	2020.68	2720.92	2867.55	1420.03	1376.18	1726.42	1745.88	2109.92	2068.6	1644.36	1644.36	2424.89	2421.06	1750	1750
129	1892.02	1865.1	1971.69	1939.5	2739.08	3198	1982.02	1952	1660.5	1638.43	1779.75	1850.4	1657	1638.3	1584.67	1583.82	2320.67	2163.9
130	2478.9	2147.68	1844.69	1844.69	1749.75	1749.75	2499.28	2487.1	1361.08	1361.08	1636.75	1658.3	4318.72	4665.37	1641.11	1641.11	2601.17	1887.5
131	1574.87	1585.75	1113.19	1113.19	1330	1330	1893.6	1893.6	1683.08	1683.08	2241.17	2241.17	1834.98	1786.66	1619.36	1619.36	1418.42	1418.42
132	1545.81	1549.26	1692.83	1720.79	1420.58	1420.58	1312.4	1271.17	1306.56	1317.54	1399.58		2358.46	2343.21	1848.67	1782.58	2256.42	1964.75
133	2569.23	2440.94	3003.47	3337.32	2354.25	2354.25	2089.42	2066.88	2063.56	2137.21	2003.25	2532.33	2294.8	2143.05	1725.53	1741.4	2013.67	2013.67
134	1586.71	1610	1863.83	1863.83	1572.83	1572.83	1184.05	1190.79	1237.14	1244.86	2516.83	2750.5	1402.93	1408.45	1322.56	1322.56	1323.42	1323.42
135	1138.24	1144.81	1132.69	1143.79	1608.25	1377.27	1949.07	1890.48	2500.28	2537.86	2665.17	3176.2	1963.07	1838.1	1886.67	1839.71	2298.58	2659.75
136	1474.21	1441.61	1200.33	1200.29	1415.75	1330.8	1327.82	1273	1282.67	1282.67	1337.75		1647.17	1640.8	1537.47	1543.06	1531.33	1510.27
137	1539.15	1540.48	1517.11	1651.19	1367.58		1306.48	1309.68	1290.53	1277.23	1891.5	2137	1226.32	1226.32	1309.56	1319.8	1024.33	1024.33
138	2324.41	2324.41	2371.64	2371.64	4257.5	4257.5	1357.93	1357.93	1459.5	1459.5	3125.17	2976.83	2585.26	2503.32	2093.86	2093.86	2318	2318
139	2050.02	2081.86	1900.61	1834.81	2120.33	2652.17	1372.47	1273.24	1335.06	1327.48	1172.83	1466.67	1491.54	1463.11	1126.67	1126.67	1488.58	1540.18
140	897.867	899.841	1066.08	1073.8	965.75	965.75	1437.31	1386.7	1446.86	1390.78	1899.42	2147.67	1346.6	1349.24	1318.22	1318.22	2060.5	2060.5
141	1390.86	1429.69	1768.44	1785.54	3220.08	3220.08	1228.38	1228.38	1408.39	1408.39	2065.5	2146.75	1481.38	1468.72	1546.14	1546.14	2342.67	2342.67
